# Supplementary material for: The Role of Polymorphisms at the Interleukin-1, Interleukin-4, GATA-3 and Cyclooxygenase-2 Genes in Non-Surgical Periodontal Therapy
Source: Int J Mol Sci. 2022 Jun 30;23(13):7266. doi: 10.3390/ijms23137266 (PMC9266438; doi:10.3390/ijms23137266)
Supplement: Supplementary file 1 [file ijms-23-07266-s001.zip]

Archive with 1 entries (1 files):
- ijms-1747666-supplementary.pdf
